# Supplementary material for: Effects of pentoxifylline on whole blood IL‐2 and IFN‐gamma gene expression in normal dogs
Source: Vet Med Sci. 2019 Oct 16;6(1):19–24. doi: 10.1002/vms3.204 (PMC7036308; doi:10.1002/vms3.204)
Supplement: Supplementary file 1 [file VMS3-6-19-s001.xlsx]

## Sheet: Sheet1
		IL-2		IFN-gamma
		% of UT Activated	Delta Ct	% of UT Activated	Delta Ct
	Dog 1
	Untreated Activated	100	1.72	100	3.58
	200 ug/ml Pentoxifylline	42.6	2.95	24	5.64
	50 ug/ml Pentoxifylline	2	7.36	36.3	5.04
	10 ug/ml Pentoxifylline	1.38	7.9	47.6	4.65
	2 ug/ml Pentoxifylline	2.42	7.09	122.2	3.29
	1 ug/ml Pentoxifylline	3.77	6.45	152.6	2.97
	500 ng/ml CsA	0.9	8.52	7	7.41
	Dog 2
	Untreated Activated	100	3.39	100	2.88
	200 ug/ml Pentoxifylline	48	4.45	55.9	3.72
	50 ug/ml Pentoxifylline	63.3	4.05	66.9	3.46
	10 ug/ml Pentoxifylline	130.1	3.01	67.4	3.45
	2 ug/ml Pentoxifylline	80.7	3.7	137.6	2.42
	1 ug/ml Pentoxifylline	86.5	3.6	92.7	2.99
	500 ng/ml CsA	0.93	10.13	9.8	6.23
	Dog 3
	Untreated Activated	100	0.79	100	3.14
	200 ug/ml Pentoxifylline	93.3	0.89	74.7	3.56
	50 ug/ml Pentoxifylline	128.3	0.43	97.9	3.17
	10 ug/ml Pentoxifylline	90.8	0.93	90	3.3
	2 ug/ml Pentoxifylline	46.3	1.9	66.9	3.72
	1 ug/ml Pentoxifylline	68.8	1.33	71.2	3.63
	500 ng/ml CsA	10.9	3.99	1.26	9.45
	Dog 4
	Untreated Activated	100	1.88	100	4.79
	200 ug/ml Pentoxifylline	47.3	2.96	35.8	6.27
	50 ug/ml Pentoxifylline	63.3	2.54	51.8	5.74
	10 ug/ml Pentoxifylline	111.7	1.72	93.3	4.89
	2 ug/ml Pentoxifylline	107.9	1.77	109.4	4.66
	1 ug/ml Pentoxifylline	95.3	1.95	92.7	4.9
	500 ng/ml CsA	4.5	6.36	5.4	8.99
	Dog 5
	Untreated Activated	100	4.27	100	5.25
	200 ug/ml Pentoxifylline	24.8	6.28	35.8	6.73
	50 ug/ml Pentoxifylline	81.2	4.57	57.8	6.04
	10 ug/ml Pentoxifylline	107.2	4.17	93.3	5.35
	2 ug/ml Pentoxifylline	131	3.88	129.2	4.88
	1 ug/ml Pentoxifylline	190.5	3.34	215.8	4.14
	500 ng/ml CsA	2.24	9.75	3	10.31
	Dog 6
	Untreated Activated	100	2.87	100	1.17
	200 ug/ml Pentoxifylline	51.1	3.84	42.3	2.41
	50 ug/ml Pentoxifylline	100	2.87	71.7	1.65
	10 ug/ml Pentoxifylline	254.9	1.52	189.2	0.25
	2 ug/ml Pentoxifylline	189.2	1.95	164.7	0.45
	1 ug/ml Pentoxifylline	92	2.99	89.5	1.33
	500 ng/ml CsA	3.7	7.62	1.9	6.88
	Dog 7
	Untreated Activated	100	0.69	100	1.84
	200 ug/ml Pentoxifylline	48.6	1.73	91.4	1.97
	50 ug/ml Pentoxifylline	64.6	1.32	85.9	2.06
	10 ug/ml Pentoxifylline	180.3	-0.16	233	0.62
	2 ug/ml Pentoxifylline	62	1.38	48.6	2.88
	1 ug/ml Pentoxifylline	25.5	2.66	42	3.09
	500 ng/ml CsA	0.41	8.63	0.97	8.53
